# Supplementary material for: Single‐Cell Dissection of Therapy‐Induced Remodeling Uncovers a Fibroblast‐Driven Immunosuppressive Niche and Targetable Vulnerabilities in Lethal Prostate Cancer
Source: Adv Sci (Weinh). 2026 Jul 17:e21088. Online ahead of print. doi: 10.1002/advs.202521088 (PMC13379274; doi:10.1002/advs.202521088)
Supplement: Supplementary file 1 — Supporting File: advs76594‐sup‐0001‐SuppMat.xls. [file ADVS-9999-e21088-s001.xls]

## Sheet: S1 patient info
Supplementary Table 1 The essential features of prostate tissues used in the study
			Pre-treatment							Post-treatment
	Age	PSA	pathology	Needles	Needles of PCa	Gleason score	ISUP		PSA	pathology	Needles	Needles of PCa	Gleason score	ISUP
PCa1	64	>1000ng/ml	adenocarcinoma	14	12	5+5=10	5		0.85	adenocarcinoma	12	8	5+4=9	5
PCa2	57	>1000ng/ml	adenocarcinoma	12	12	5+4=9	5		158.82	adenocarcinoma	12	2	4+4=8	4
PCa3	61	54.66ng/ml	adenocarcinoma	12	12	3+3=6	1
PCa4	71	428.19ng/ml	adenocarcinoma	12	12	4+4=8	4
P1	47	0.72ng/ml	BPH/baldder cancer
P2	56	1.24ng/ml	BPH/baldder cancer
P3	47	0.64ng/ml	BPH/baldder cancer
P4	54	1.12ng/ml	BPH/baldder cancer
P5	57	0.58ng/ml	BPH/baldder cancer

## Sheet: S2 shRNAs
Supplementary Table 2 shRNA sequences and cloning related primers
No.	primer	Sequence 5' to 3'	target	restriction site	vector	experiment
1	TSPAN1 shRNA1-F	CCGGGGGCATCCTTTCTGAAGATCTCTCGAGAGATCTTCAGAAAGGATGCCCTTTTTG	TSPAN1 shRNA1	AgeI/EcoRI
2	TSPAN1 shRNA1-R	AATTCAAAAAGGGCATCCTTTCTGAAGATCTCTCGAGAGATCTTCAGAAAGGATGCCC
3	TSPAN1 shRNA2-F	CCGGGCCTGCCATCAAGAAAGATTACTCGAGTAATCTTTCTTGATGGCAGGCTTTTTG	TSPAN1 shRNA2	AgeI/EcoRI
4	TSPAN1 shRNA2-R	AATTCAAAAAGCCTGCCATCAAGAAAGATTACTCGAGTAATCTTTCTTGATGGCAGGC
5	NRXN1 shRNA1-F	CCGGGGAATGGACTGATGCTTCACACTCGAGTGTGAAGCATCAGTCCATTCCTTTTTG	NRXN1 shRNA1	AgeI/EcoRI
6	NRXN1 shRNA1-R	AATTCAAAAAGGAATGGACTGATGCTTCACACTCGAGTGTGAAGCATCAGTCCATTCC
7	NRXN1 shRNA2-F	CCGGGGACACGCTATGGTGACAATACTCGAGTATTGTCACCATAGCGTGTCCTTTTTG	NRXN1 shRNA2	AgeI/EcoRI
8	NRXN1 shRNA2-R	AATTCAAAAAGGACACGCTATGGTGACAATACTCGAGTATTGTCACCATAGCGTGTCC
9	Control shRNA-F	CCGGCCTAAGGTTAAGTCGCCCTCGCTCGAGCGAGGGCGACTTAACCTTAGGTTTTTG	Control shRNA	AgeI/EcoRI
10	Control shRNA-R	AATTCAAAAACCTAAGGTTAAGTCGCCCTCGCTCGAGCGAGGGCGACTTAACCTTAGG

## Sheet: S3 siRNA primer
Supplementary Table 3 siRNA primer.
Primer	Sequence 5’ to 3’	Target	Experiment
Control siRNA-F	UUCUCCGAACGUGUCACGUTT	Control siRNA	siRNA knockdown
Control siRNA-R	ACGUGACACGUUCGGAGAATT	Control siRNA	siRNA knockdown
NRXN1 siRNA-F	GCUGUUGUAAAGGAGAAACAATT	NRXN1 siRNA	siRNA knockdown (human NRXN1)
NRXN1 siRNA-R	UUGUUUCUCCUUUACAACAGCTT	NRXN1 siRNA	siRNA knockdown(human NRXN1)
Primer	Sequence 5’ to 3’	Target	Experiment
Control siRNA-F	UUCUCCGAACGUGUCACGUTT	Control siRNA	siRNA knockdown
Control siRNA-R	ACGUGACACGUUCGGAGAATT	Control siRNA	siRNA knockdown
TSPAN1 siRNA1-F	CUGCCAUCAAGAAAGAUUATT	TSPAN1 siRNA1	siRNA knockdown (human TSPAN1)
TSPAN1 siRNA1-R	UAAUCUUUCUUGAUGGCAGTT	TSPAN1 siRNA1	siRNA knockdown (human TSPAN1)
TSPAN1 siRNA2-F	GUACUGCAAUCUACAAUAATT	TSPAN1 siRNA2	siRNA knockdown (human TSPAN1)
TSPAN1 siRNA2-R	UUAUUGUAGAUUGCAGUACTT	TSPAN1 siRNA2	siRNA knockdown (human TSPAN1)

## Sheet: S4 oligos
Supplementary Table 4 Primers for RT-qPCR
No.	primer	Sequence 5' to 3'	target	experiment
1	GAPDH-228F	CATGGCACCGTCAAGGCTG	human GAPDH	RT-qPCR
2	GAPDH-228R	GACGAACATGGGGGCATCAG	human GAPDH	RT-qPCR
3	TSPAN1-132F	GCTGTGGTCGCCTTGGTGTAC	human TSPAN1	RT-qPCR
4	TSPAN1-132R	GAGCCCTTTCATGGTGGTGTTCC	human TSPAN1	RT-qPCR
5	NRXN1-90F	CTCAACGGAGGTGTGTGCTC	human NRXN1	RT-qPCR
6	NRXN1-90R	TTCTTGGCTGCAGTCCTTGC	human NRXN1	RT-qPCR
7	IL6-F	CTCTGGGAAATCGTGGAAAT	mouse IL6	RT-qPCR
8	IL6-R	CCAGTTTGGTAGCATCCATC	mouse IL6	RT-qPCR
9	INOS-F	ACATGCAGAATGAGTACCGG	mouse INOS	RT-qPCR
10	INOS-R	TCAACATCTCCTGGTGGAAC	mouse INOS	RT-qPCR
11	mTNFα-F	CATCTTCTCAAAATTCGAGTGACAA	mouse TNFα	RT-qPCR
12	mTNFα-R	TGGGAGTAGACAAGGTACAACCC	mouse TNFα	RT-qPCR
13	Arg1-F	TGTCCCTAATGACAGCTCCTT	mouse Arg1	RT-qPCR
14	Arg1-R	GCATCCACCCAAATGACACAT	mouse Arg1	RT-qPCR
15	Mgl2-F	TTCAAGAATTGGAGGCCACT	mouse Mgl2	RT-qPCR
16	Mgl2-R	CAGACATCGTCATTCCAACG	mouse Mgl2	RT-qPCR
17	NOS2-F	AGGTCCAAATCTTGCCTGGG	human NOS2	RT-qPCR
18	NOS2-R	ATCTGGAGGGGTAGGCTTGT	human NOS2	RT-qPCR
19	IL1β-F	TGGCAATGAGGATGACTTGT	human IL1β	RT-qPCR
20	IL1β-R	TGGTGGTCGGAGATTCGTA	human IL1β	RT-qPCR
21	hTNFα-F	AGCCCATGTTGTAGCAAACC	human TNFα	RT-qPCR
22	hTNFα-R	GGCTCTTGATGGCAGAGAGG	human TNFα	RT-qPCR
23	CD206-F	TGCTCCACAAGACAATCCACC	mouse CD206	RT-qPCR
24	CD206-R	CGCGTTGTCCATGGTTTCCT	mouse CD206	RT-qPCR
25	CD163-F	TGGACTCTGAAGCGACGACA	mouse CD163	RT-qPCR
26	CD163-R	CTCTGAATGACCCCCGAGGA	mouse CD163	RT-qPCR
27	mC3AR1-F	TCGATGCTGACACCAATTCAA	mouse C3AR1	RT-qPCR
28	mC3AR1-R	TCCCAATAGACAAGTGAGACCAA	mouse C3AR1	RT-qPCR
29	mC5AR1-F	TACCATTAGTGCCGACCGTTT	mouse C5AR1	RT-qPCR
30	mC5AR1-R	CCGGTACACGAAGGATGGAAT	mouse C5AR1	RT-qPCR
31	mITGAM-F	TTGGGAACCTCCGACCAGTT	mouse ITGAM	RT-qPCR
32	mITGAM-R	ACCACCAAAGTGTCCAAGCC	mouse ITGAM	RT-qPCR
33	hC3AR1-F	GTTCGTGTACCGGGAAATCTT	human C3AR1	RT-qPCR
34	hC3AR1-R	CAGGCGGCTGAACAATGTTT	human C3AR1	RT-qPCR
35	hC5AR1-F	TCCTTCAATTATACCACCCCTGA	human C5AR1	RT-qPCR
36	hC5AR1-R	ACGCAGCGTGTTAGAAGTTTTAT	human C5AR1	RT-qPCR
37	hITGAX-F	AGAGCTGTGATAAGCCAGTTCC	human ITGAM	RT-qPCR
38	hITGAX-R	AATTCCTCGAAAGTGAAGTGTGT	human ITGAM	RT-qPCR
39	hACTB-F	CCTGAAGTACCCCATCGAGC	human ACTB	RT-qPCR
40	hACTB-R	GATAGCACAGCCTGGATAGCAA	human ACTB	RT-qPCR
41	mACTB-F	GGAGGGGGTTGAGGTGTT	mouse ACTB	RT-qPCR
42	mACTB-R	GTGTGCACTTTTATTGGTCTCAA	mouse ACTB	RT-qPCR
43	hC3-F	CGTCACCAGCAGACCGTAAC	human C3	RT-qPCR
44	hC3-R	TTTCTGCACTCCTTCACGGC	human C3	RT-qPCR
45	hORAI1-F	GCTTCGCCATGGTGGCAAT	human ORAI1	RT-qPCR
46	hORAI1-R	GGGACTCCTTGACCGAGTTG	human ORAI1	RT-qPCR
47	hORAI3-F	ACCCAAGGCATTGGTCTAGC	human ORAI3	RT-qPCR
48	hORAI3-R	ACCATCCCTTCTGCAAGTGG	human ORAI3	RT-qPCR
49	hTRPV2-F	GAGGAGGTGAACTGGGCTTC	human TRPV2	RT-qPCR
50	hTRPV2-R	TCTCGAGAGTTCGAGGGACA	human TRPV2	RT-qPCR
51	hTRPM4-F	CTCCACTCATCTACACCCGC	human TRPM4	RT-qPCR
52	hTRPM4-R	GGGGTCAGCCCGACAGG	human TRPM4	RT-qPCR
53	hTRPM7-F	GTCAGCAACTCGTCAGGTGT	human TRPM7	RT-qPCR
54	hTRPM7-R	TAAGCATCCGTTGGGCTCTG	human TRPM7	RT-qPCR
55	hTRPM8-F	CAGGCTCAGCATGAGGAACA	human TRPM8	RT-qPCR
56	hTRPM8-R	CTTGCACACATTCTCCGTGG	human TRPM8	RT-qPCR
57	hTRPV6-F	GGGCTTTGCTTCAGCCTTCT	human TRPV6	RT-qPCR
58	hTRPV6-R	ATGGCAAAGGCAGCATAGGT	human TRPV6	RT-qPCR
59	hCACNA1D-F	GAGAATAAGGGCAGGGACCG	human CACNA1D	RT-qPCR
60	hCACNA1D-R	GCATAGTTTGCCTCGTTCGC	human CACNA1D	RT-qPCR
61	hCACNA1H-F	TTGGGTGTGCAGCTCTTCAA	human CACNA1H	RT-qPCR
62	hCACNA1H-R	CTGTGCCTTGGTGGAGATGT	human CACNA1H	RT-qPCR
63	hCHGB-F	CGAGGGGAAGATAGCAGTGAA	human CHGB	RT-qPCR
64	hCHGB-R	CAGCATGTGTTTCCGATCTGG	humanCHGB	RT-qPCR
65	hENO2-F	AGCCTCTACGGGCATCTATGA	human ENO2	RT-qPCR
66	hENO2-R	TTCTCAGTCCCATCCAACTCC	human ENO2	RT-qPCR
67	hSYP-F	CTCGGCTTTGTGAAGGTGCT	human SYP	RT-qPCR
68	hSYP-R	CTGAGGTCACTCTCGGTCTTG	human SYP	RT-qPCR
69	hNRXN1-F	GAAGCCGTATTGGTGCGAGT	human NRXN1	RT-qPCR
70	hNRXN1-R	CGATGTCATCTGTCCCAACATT	human NRXN1	RT-qPCR
71	hACTB-F	CATGTACGTTGCTATCCAGGC	human ACTB	RT-qPCR
72	hACTB-R	CTCCTTAATGTCACGCACGAT	human ACTB	RT-qPCR

## Sheet: S5 Antibodies
Supplementary Table 5 Antibodies
Name	Target	Catalog#	Lot#	Manufacturer	Application
NRXN1	human NRXN1	ABN161-I	3937788	Sigma	IF,IHC
DCN	human DCN	ab189364	GR3196900-1	abcam	IF
C3	human C3	HPA020432	000022749	Sigma	IF,IHC
APOD	human APOD	HPA040520	R36750	Sigam	IF
PTGDS	human PTGDS	MAB10099	CMBK011907A	R&D System	IF
CXCL1	human CXCL1	ab89318	1092391-4	abcam	IF
CD163	human CD163	ab156769	1038180-1	abcam	IF,IHC
α-SMA	human α-SMA	MA1-06110	AH3053321	Invitrogen	IF
STEAP4	human STEAP4	11944-1-AP	00059839	Proteintech	IF
MYH11	human MYH11	ab133567	1014088-32	abcam	IF
PD1	human PD1	86163T	5	CST	IF,IHC
NSE(ENO2)	human NSE	ab79757	1052179-9	Abcam	IF
SYP	human SYP	ab32127	1090949-12	Abcam	IF
CACNA1H	human CACNA1H	28092-1-AP	00179166	Proteintech	WB
ORAI1	human ORAI1	66223-1-Ig	10011926	Proteintech	WB
ORAI3	human ORAI3	25766-1-AP	00159087	Proteintech	WB
TRPM8	human TRPM8	SAB2104241	QC5278	Sigma	WB
Arg1	mouse Arg1	16001-1-AP	00206834	Proteintech	WB
IL6	mouse IL6	26404-1-AP	00203638	Proteintech	WB
CD206	human CD206	A21014	3600011642	Abclonal	WB
IL1β	human IL1β	26048-1-AP	00191059	Proteintech	WB
ATP1A1	human ATP1A1	14418-1-AP	00202221	Proteintech	WB
Donkey anti-Mouse IgG (H+L) Highly Cross-Adsorbed Secondary Antibody, Alexa Fluor 488	mouse	A-21202	2309139	Invitrogen	IF
Donkey anti-Rabbit IgG (H+L) Highly Cross-Adsorbed Secondary Antibody, Alexa Fluor 555	rabbit	A-31572	2339822	Invitrogen	IF
Donkey anti-Goat IgG (H+L) Cross-Adsorbed Secondary Antibody, Alexa Fluor 488	goat	A-11055	2301114	Invitrogen	IF
Donkey anti-Rabbit IgG (H+L) Highly Cross-Adsorbed Secondary Antibody, Alexa Fluor 647	rabbit	A-32795	UG289708	Invitrogen	IF
